# Supplementary material for: Verification of emerging genomic mutations in Mycobacterium tuberculosis allows transmission chains to be distinguished in an epidemiological typing cluster extending over thirty years
Source: PLoS One. 2025 Jun 18;20(6):e0319630. doi: 10.1371/journal.pone.0319630 (PMC12176192; doi:10.1371/journal.pone.0319630)
Supplement: S2 Table — (XLSX) [file pone.0319630.s003.xlsx]

## Sheet: table_S2
	15 high confidence first line resistance mutations
	AB	Gene_codon	Genome pos
1	RIF	rpoB_435	761109
2	RIF	rpoB_435	761110
3	RIF	rpoB_435	761111
4	RIF	rpoB_445	761139
5	RIF	rpoB_445	761140
6	RIF	rpoB_445	761141
7	RIF	rpoB_450	761154
8	RIF	rpoB_450	761155
9	RIF	rpoB_450	761156
10	INH	fabG1_16	1673424
11	INH	fabG1_15	1673425
12	INH	fabG1_8	1673432
13	INH	katG_315	2155167
14	INH	katG_315	2155168
15	INH	katG_315	2155169
