# Supplementary material for: Verification of emerging genomic mutations in Mycobacterium tuberculosis allows transmission chains to be distinguished in an epidemiological typing cluster extending over thirty years
Source: PLoS One. 2025 Jun 18;20(6):e0319630. doi: 10.1371/journal.pone.0319630 (PMC12176192; doi:10.1371/journal.pone.0319630)
Supplement: S3 Table — (TXT) [file pone.0319630.s004.txt]

>nr_WGS_files_alias_samples_accession
SNPnr1-52
>1_RIVM2120_SAMN33282539
ACGCAGGGGCACATGAATGCTTCTCGTTCTCACGGCTGGCCCGCCCCCGGGC
>2_RIVM2176_SAMN41563619
ACGCAGGGGCACATGAATGCTTCTCGTTCTCACGGCTGGCCCGCCCCCGGGC
>3_RIVM2177_SAMN41563620
ACGCAGGGGCACATGAATGCTTCTCGTTCTCACGGCTGGCCCGCCCCCGGGC
>4_RIVM2121_SAMN33282540
ACGCAGGGGCACATGAATGCTTCTCGTTCTCACGGCTGGCCCGCCCCCGGGC
>5_RIVM2178_SAMN41563621
GCGCAGGGGCACATGAATGCTTCTCGTTCTCACGGCTGGCCCGCCCCCGGGC
>6_RIVM2179_SAMN41563622
ACGCAGGGGCACATGAATGCTTCTCGTTCTCACGGCTGGCCCGCCCCCGGGC
>7_RIVM2122_SAMN33282541
ACGCAGGGGCACATGAATGCTTCTCGTTCTCACGGCTGGCCCGCCCCCGGGC
>8_RIVM2180_SAMN41563623
ACGCAGGGGCACATGAATGCTTCTCGTTCTCACGGCTGGCCCGCCCCCGGGC
>9_RIVM2181_SAMN41563624
ACGCAGGGGCACATGAATGCTTCTCGTTCTCACGGCTGGCCCGCCCCCGGGC
>10_RIVM2182_SAMN41563625
ACGCAGGGGCACATGAATGCTTCTCGTTCTCACGGCTGGCCCGCCCCCGGGC
>11_RIVM2183_SAMN41563626
ATGCAGGGGCACATGAATGCTTCTCGTTCTCACGGCTGGCCCGCCCCCGGGC
>12_RIVM2184_SAMN41563627
ACGCAGGGGCACATGAATGCTTCTCGTTCTCACGGCTGGCCCGCCCCCGGGC
>13_RIVM2185_SAMN41563628
ACACAGGGGCACATGAATGCTTCTCGTTCTCACGGCTGGCCCGCCCCCGGGC
>14_RIVM2186_SAMN41563629
ACGCAGGGGCACATGAATGCTTCTCGTTCTCACGGCTGGCCCGCCCCCGGGC
>15_RIVM2187_SAMN41563630
ACGTGTAGGCACATGAATGCTTCTCGTTCTCACGGCTGGCCCGCCCCCGGGC
>16_RIVM2188_SAMN41563631
ACGCAGGGGCACATGAATGCTTCTCGTTCTCACGGCTGGCCCGCCCCCGGGC
>17_RIVM2189_SAMN41563632
ACGTGTAAGCACATGAATGCTTCTCGTTCTCACGGCTGGCCCGCCCCCGGGC
>18_RIVM2124_SAMN33282543
ACGTGTAGNCACATGAATGCTTCTCGTTCTCACGGCTGGCCCGCCCCCGGGC
>19_RIVM2125_SAMN33282544
ACGTGTAGNCACATGAATGCTTCTCGTTCTCACGGCTGGCCCGCCCCCGGGC
>20_RIVM2190_SAMN41563633
ACGCAGGGGAACATGAATGCTTCTCGTTCTCACGGCTGGCCCGCCCCCGGGC
>21_RIVM2127_SAMN33282546
ACGTGTAGGCACATGAATGCTTCTCGTTCTCACGGCTGGCCCGCCCCCGGGC
>22_RIVM2126_SAMN33282545
ACGTGTAGGCACATGAATGCTTCTCGTTCTCACGGCTGGCCCGCCCCCGGGC
>23_RIVM2191_SAMN41563634
ACGTGTAGACACATGAATGCTTCTCGTTCTCACGGCTGGCCCGCCCCCGGGC
>24_RIVM2192_SAMN41563635
ACGTGTAGGCACATGAATGCTTCTCGTTCTCACGGCTGGCCCGCCCCCGGGC
>25_RIVM2193_SAMN41563636
ACGTGTAGGCACATGAATGCTTCTCGTTCTCACGGCTGGCCCGCCCCCGGGC
>26_RIVM2129_SAMN33282548
ACGTGTAGGCGGATGAATGCTTCTCGTTCTCACGGCTGGCCCGCCCCCGGGC
>27_RIVM2130_SAMN33282549
ACGTGTAGGCACCNNAATGCTTCTCGTTCTCACGGCTGGCCCGCCCCCGGGC
>28_RIVM2132_SAMN33282551
ACGTGTAGGCACATGGATGCTTCTCGTTCTCACGGCTGGCCCGCCCCCGGGC
>29_RIVM2133_SAMN33282552
ACGTGTAGGCACATGAATGCTTCTCGTTCTCACGGCTGGCCCGCCCCCGGGC
>30_RIVM2134_SAMN33282553
ACGTGTAGGCACCTNANNGCTTCTCGTTCTCACGGCTGGCCCGCCCCCGGGC
>31_RIVM2135_SAMN33282554
ACGTGTAGGCACATGAATGCTTCTCGTTCTCACGGCTGGCCCGCCCCCGGGC
>32_RIVM2136_SAMN33282555
ACGTGTAGGCACCTGAATNCTTCTCGTTCTCACGGCTGGCCCGCCCCCGGGC
>33_RIVM2137_SAMN332825560
ACGTGTAGGCACCTGAATGTGTCTCGTTCTCACGGCTGGCCCGCCCCCGGGC
>37_WGSVNTR2016109_SAMEA104718514
ACGTGTAGGCACATGGATGCTTCTCGTTCTCACGGCTGGCCCGCCCCCGGGC
>34_RIVM2138_SAMN33282557
ACGTGTAGGCACCCGAATGCTGCTCGTTCTCACGGCTGGCCCGCCCCCGGGC
>35_RIVM2139_SAMN33282558
ACGTGTAGGCACCTAACCGCTTTTCGTTCTCACGGCTGGCCCGCCCCCGGGC
>36_WGSVNTR2016053_SAMEA104718458
ACGTGTAGGCACATGAATGCTTCATGTTCTCACGGCTGGCCCGCCCCCGGGC
>38_16-0233_SAMEA5561454
ACGTGTAGGCACCTGAATGTTTCTCATTCTCACGGCTGGCCCGCCCCCGGGC
>41_WGSVNTR2016041_SAMEA104718446
ACGTGTAGGCACCTGAATGTTTCTCGTTCTCACGGCTGGCCCGCCCCCGGGC
>39_WGSVNTR2016303_SAMEA104718708
ACGTGTAGGCACCTGAATGTGTCTCGTTCTCACGGCTGGCCCGCCCCCGGGC
>40_WGSVNTR2016374_SAMEA104718779
ACGTGTAGGCACCTAAATGCTTCTCGTTCTCACGGCTGGCCCGCCCCCGGGC
>42_WGSVNTR2016275_SAMEA104718680
ACGTGTAGGCACATGAATGCTTCTCGCCCTCACGGCTGGCCCGCCCCCGGGC
>43_RIVM1335_SAMN30950050
ACGTGTAGGCACCTGAATGCTTCTCGTTATCACGGCTGGCCCGCCCCCGGGC
>44_RIVM0049_SAMN30948766
ACGTGTAGGCACCTGAATGTGTCTCGTTCTCACGGCTGGCCCGCCCCCGGGC
>46_RIVM2140_SAMN33282559
ACGTGTAGGCACATGAATGCTTCTCGTTCTCACGGCTGGCCCGCCCCCGGGC
>45_RIVM1078_SAMN30949793
ACGTGTAGGCACATGAATGCTTCTCGTTCTCACGGCTGGCCCGCCCCCGGGC
>47_RIVM0891_SAMN30949575
ACGCAGGGGCACATGAATGCTTCTCGTTCANACGGCTGGCCCGCCCCCGGGC
>48_RIVM0753_SAMN30949437
ACGTGTAGGCACCTGAATGCTTCTCGTTCTCCTTGCTGGCCCGCCCCCGGGC
>49_RIVM0615_SAMN30949299
ACGTGTAGGCACCTGAATGTGTCTCGTTCTCACGGCTGGCCCGCCCCCGGGC
>50_RIVM0551_SAMN30949235
ACGCAGGGGCACATGAATGCTTCTCGTTCACACGTTAAGCCCGCCCCCGGGC
>51_RIVM0501_SAMN30949185
ACGTGTAGACACATGAATGCTTCTCGTTCTCACGGCTGACCCGCCCCCGGGC
>52_RIVM0169_SAMN30948853
ACGTGTAGGCACATGAATGCTTCTCGTTCTCACGGCTGGTGCGCCCCCGGGC
>53_RIVM2141_SAMN33282560
ACGTGTAGGCACATGAATGCTTCTCGTTCTCACGGCTGGTGCGCCCCCGGGC
>54_RIVM2142_SAMN33282561
ACGTGTAGGCACATGAATGCTTCTCGTTCTCACGGCTGGTGCGCCCCCGGGC
>55_RIVM2143_SAMN33282562
ACGTGTAGGCACATGAATGCTTCTCGTTCTCACGGCTGGTGAACCCCCGGGC
>56_RIVM2144_SAMN33282563
ACGTGTAGGCACATGAATGCTTCTCGTTCTCACGGCTGGCCCGTTTCCGGGC
>57_RIVM2145_SAMN33282564
ACGTGTAGGCACCTAAATGCTTCTCGTTCTCACGGCTGGCCCGCCCCCGGGC
>58_RIVM2146_SAMN33282565
ACGTGTAGGCACCTAAATGCTTCTCGTTCTCACGGCTGGCCCGCCCCCGGGC
>59_RIVM2147_SAMN33282566
ACGTGTAGGCACATGAATGCTTCTCGTTCTCACGGCTGGCCCGCCCTTGGGC
>60_RIVM2148_SAMN33282567
ACGTGTAGGCACCTGAATGTTTCTCGTTCTCACGGCTGGCCCGCCCCCGGGC
>61_RIVM2149_SAMN33282568
ACGCAGGGGCACATGAATGCTTCTCGTTCTCACGGCTGGCCCGCCCCCATAG
